# Supplementary material for: Analysis and Reliability of Anthropometric Measurements during Pregnancy: A Prospective Cohort Study in 208 Pregnant Women
Source: J Clin Med. 2021 Aug 31;10(17):3933. doi: 10.3390/jcm10173933 (PMC8432171; doi:10.3390/jcm10173933)
Supplement: Supplementary file 1 [file jcm-10-03933-s001.zip]

Archive with 1 entries (1 files):
- jcm-1329540-supplementary.pdf
